# Supplementary material for: High-efficiency non-diffractive generator of arbitrary vectorial optical fields with minimal optical elements
Source: Opt Commun. 2020 May 15;463:125443. doi: 10.1016/j.optcom.2020.125443 (PMC7097970; doi:10.1016/j.optcom.2020.125443)
Supplement: MMC S1 — . [file mmc1.zip]

Archive with 2 entries (2 files):
- Supplementary.pdf
- Supplementary.zip
